# Supplementary material for: Dermatan Sulfate Affects the Activation of the Necroptotic Effector MLKL in Breast Cancer Cell Lines via the NFκB Pathway and Rac-Mediated Oxidative Stress
Source: Biomolecules. 2024 Jul 10;14(7):829. doi: 10.3390/biom14070829 (PMC11274702; doi:10.3390/biom14070829)
Supplement: Supplementary file 1 [file biomolecules-14-00829-s001.zip]

Archive with 5 entries (4 files):
- biomolecules-3070688-original images/
- biomolecules-3070688-original images/Fig1B.TIF
- biomolecules-3070688-original images/Fig2C.TIF
- biomolecules-3070688-original images/Fig2E.TIF
- biomolecules-3070688-supplementary.pdf
